# Supplementary material for: Therapeutic Mechanism of Kynurenine, a Metabolite of Probiotics, on Atopic Dermatitis in Mice
Source: Foods. 2025 May 20;14(10):1816. doi: 10.3390/foods14101816 (PMC12111421; doi:10.3390/foods14101816)
Supplement: Supplementary file 1 [file foods-14-01816-s001.zip]

Archive with 1 entries (1 files):
- foods-3621249-supplementary.pdf
